# Supplementary material for: Integrative physiology and transcriptome reveal salt-tolerance differences between two licorice species: Ion transport, Casparian strip formation and flavonoids biosynthesis
Source: BMC Plant Biol. 2024 Apr 11;24:272. doi: 10.1186/s12870-024-04911-1 (PMC11007891; doi:10.1186/s12870-024-04911-1)
Supplement: Supplementary file 8 — Supplementary Material 8 [file 12870_2024_4911_MOESM8_ESM.csv]

Supplementary Table. S1. Genome comparison statistics.
sample	raw_reads	clean_reads	Q20	Q30	GC_pct
IST1_1	29388032	28957798	97.32	92.44	45.28
IST1_2	28785806	28246003	97.31	92.45	45.22
IST1_3	32601362	32109433	97.23	92.3	45.89
ICT1_1	30159602	29721511	97.36	92.57	45.09
ICT1_2	31224861	30857566	97.45	92.67	45.06
ICT1_3	32537406	32122522	97.36	92.54	45.67
IST2_1	25954532	25719110	97.54	92.84	44.97
IST2_2	25236924	24839391	97.32	92.49	45.15
IST2_3	28546746	28078110	97.41	92.71	45.21
ICT2_1	26614513	26215971	97.22	92.25	45.43
ICT2_2	26334057	25926278	97.15	92.13	45.39
ICT2_3	29085965	28634316	97.32	92.51	45.32
IST3_1	32349083	31874001	97.23	92.24	45.19
IST3_2	33581031	33097419	97.37	92.58	45.18
IST3_3	27104953	26735997	97.34	92.46	45.21
ICT3_1	25029441	24719545	97.45	92.74	45.67
ICT3_2	29771998	29267499	97.31	92.51	45.56
UST1_1	30138205	29573360	97.24	92.27	45.22
UST1_2	28965713	28507432	97.32	92.49	45.25
UST1_3	23003802	22485995	97.38	92.64	45.31
UCT1_1	26536782	26111868	97.25	92.36	45.26
UCT1_2	26936159	26511551	97.41	92.66	45.2
UCT1_3	29290774	28857512	97.25	92.28	45.2
UST2_1	28431632	28065539	97.43	92.82	45.24
UST2_2	27174322	26760828	97.3	92.43	45.42
UST2_3	26471344	26061857	97.14	92.11	45.39
UCT2_1	25956888	25519899	97.3	92.51	45.44
UCT2_2	27641551	27220066	97.17	92.17	45.43
UCT2_3	29869497	29452612	97.19	92.23	45.43
UST3_1	27143164	26763213	97.3	92.4	45.41
UST3_2	25522051	25281681	97.51	92.74	45.4
UCT3_1	30960447	30603042	97.24	92.33	45.58
UCT3_2	28533954	28181484	97.56	92.89	45.5
UCT3_3	31141550	30750838	97.29	92.38	45.39
ICT3_3	30823837	30378958	97.47	92.78	45.38
UST3_3	29136202	28798674	97.44	92.63	45.26
