# Supplementary material for: Integrative physiology and transcriptome reveal salt-tolerance differences between two licorice species: Ion transport, Casparian strip formation and flavonoids biosynthesis
Source: BMC Plant Biol. 2024 Apr 11;24:272. doi: 10.1186/s12870-024-04911-1 (PMC11007891; doi:10.1186/s12870-024-04911-1)
Supplement: Supplementary file 9 — Supplementary Material 9 [file 12870_2024_4911_MOESM9_ESM.csv]

Supplementary Table. S2. Statistics of sequencing data by quality control.
sample	total reads	total map
IST1_1	57915596	50324354(86.89)
IST1_2	56492006	49059315(86.84)
IST1_3	64218866	55244319(86.03)
ICT1_1	59443022	51572761(86.76)
ICT1_2	61715132	53579429(86.82)
ICT1_3	64245044	55577644(86.51)
IST2_1	51438220	44509876(86.53)
IST2_2	49678782	43015071(86.59)
IST2_3	56156220	48906248(87.09)
ICT2_1	52431942	45622535(87.01)
ICT2_2	51852556	45159315(87.09)
ICT2_3	57268632	49428980(86.31)
IST3_1	63748002	55290613(86.73)
IST3_2	66194838	57729747(87.21)
IST3_3	53471994	46527211(87.01)
ICT31	49439090	43065520(87.11)
ICT3_2	58534998	50483096(86.24)
UST1_1	59146720	51698972(87.41)
UST1_2	57014864	48591525(85.23)
UST1_3	44971990	38716166(86.09)
UCT1_1	52223736	46092580(88.26)
UCT1_2	53023102	46873792(88.4%)
UCT1_3	57715024	51080163(88.5%)
UST2_1	56131078	47723234(85.02)
UST2_2	53521656	46690712(87.24)
UST2_3	52123714	45898106(88.06)
UCT2_1	51039798	44995063(88.16)
UCT2_2	54440132	48166152(88.48)
UCT2_3	58905224	52075306(88.41)
UST3_1	53526426	47197113(88.18)
UST3_2	50563362	45104886(89.2%)
UCT3_1	61206084	54069970(88.34)
UCT3_2	56362968	49830449(88.41)
UCT3_3	61501676	54219554(88.16)
ICT3_3	60757916	52300686(86.08)
UST3_3	57597348	50771794(88.15)
