# Supplementary material for: Integrative physiology and transcriptome reveal salt-tolerance differences between two licorice species: Ion transport, Casparian strip formation and flavonoids biosynthesis
Source: BMC Plant Biol. 2024 Apr 11;24:272. doi: 10.1186/s12870-024-04911-1 (PMC11007891; doi:10.1186/s12870-024-04911-1)
Supplement: Supplementary file 10 — Supplementary Material 10 [file 12870_2024_4911_MOESM10_ESM.csv]

Supplementary Table. S3. Reaction system of RNA reverse transcription.
Composition	volume
RNA-primer mix	12.5 μL
5×RT Reaction Buffer	4 μL
dNTPs (10 mM)	2 µL
RNasin rnase inhibitor	0.5 μL
RevertAid Reverse Transcriptase	1 μL
Bulk volume	20 μL
