# Supplementary material for: Integrative physiology and transcriptome reveal salt-tolerance differences between two licorice species: Ion transport, Casparian strip formation and flavonoids biosynthesis
Source: BMC Plant Biol. 2024 Apr 11;24:272. doi: 10.1186/s12870-024-04911-1 (PMC11007891; doi:10.1186/s12870-024-04911-1)
Supplement: Supplementary file 11 — Supplementary Material 11 [file 12870_2024_4911_MOESM11_ESM.csv]

Supplementary Table. S4. The reaction system of PCR amplification.
Composition	volume
AceQ Universal SYBR qPCR Master Mix	10 μL
Upstream primer	0.4 μL
Downstream primer	0.4 μL
ddH2O	6.7 μL
cDNA	2.5 μL
Bulk volume	20 μL
