# Supplementary material for: Integrative physiology and transcriptome reveal salt-tolerance differences between two licorice species: Ion transport, Casparian strip formation and flavonoids biosynthesis
Source: BMC Plant Biol. 2024 Apr 11;24:272. doi: 10.1186/s12870-024-04911-1 (PMC11007891; doi:10.1186/s12870-024-04911-1)
Supplement: Supplementary file 12 — Supplementary Material 12 [file 12870_2024_4911_MOESM12_ESM.csv]

Supplementary Table. S5. Reaction procedure of RNA reverse transcription.
Temperature	Time
25 °C	10 min
42 °C	60 min
72 °C	10 min
