# Supplementary material for: Integrative physiology and transcriptome reveal salt-tolerance differences between two licorice species: Ion transport, Casparian strip formation and flavonoids biosynthesis
Source: BMC Plant Biol. 2024 Apr 11;24:272. doi: 10.1186/s12870-024-04911-1 (PMC11007891; doi:10.1186/s12870-024-04911-1)
Supplement: Supplementary file 13 — Supplementary Material 13 [file 12870_2024_4911_MOESM13_ESM.csv]

Supplementary Table. S6. Primer sequences used in qRT-PCR.
Gene ID	Forward Primer	Reverse Primer	Expected length of PCR products
Glyur001489s00038313	ACGTTGCTCATCTCACGACA	ATTTTGCCTCAGCTTTCGCC	1301 bp
Glyur002978s00043152	TGGCTTGTTGGAGGGTTTGT	AGGCAAGAACTGTGAACCCC	1740 bp
Glyur000886s00024471	GGTACTCATCATCGGCTGGG	AACTGTCGAAAGCGCAACAC	3488 bp
Glyur001124s00023896	TCCGCTGTAGGAGGGATCAA	CTCCGATGAAGGCGAACCAT	2542 bp
Glyur000017s00002413	TGGACACGATTTCTCGCCAT	GTTCACGAGGGATCTGCTTCT	1841 bp
Glyur000775s00025729	ATTGGCGTGGCTAGACCTTC	ATCCTTATGCTCCCCACCCT	1099 bp
Glyur000397s00020478	ACAAAGGTGCTCGTGTGCTA	TTTGTGCCGTCCAAACCAAC	1403 bp
Glyur000150s00014584	GTGGGTAGCTGAGATCCGTG	TAGGGAAGTTCAAACGGGCA	1509 bp
Glyur000013s00003234	AGGCTGGTATTCAAGGCGTC	CCATTTCGGCTCTGAGGGTT	1051 bp
18S RNA gene	TCCGGCGCTGTTACTTTGAA	ATCCCGAAGGCCAACACAAT	1999 bp
